# Supplementary material for: Thinking of me: Self-focus reduces sharing and helping in seven- to eight-year-olds
Source: PLoS One. 2018 Jan 10;13(1):e0189752. doi: 10.1371/journal.pone.0189752 (PMC5761840; doi:10.1371/journal.pone.0189752)
Supplement: S2 File — (XLSX) [file pone.0189752.s002.xlsx]

## Sheet: Sheet1
ID	Gender	Age	Age_Months	Condition (Self = 1, Friendship = 2, Neutral = 3)	Decision_Share	Percentage_shared	Time_Priming	ZAge_Months
4	1	8	95	1	1	33.33	257	0.11149
5	1	8	106	1	0	0	254	1.58312
8	2	8	96	1	1	33.33	245	0.24527
13	1	7	95	1	1	16.67	231	0.11149
20	1	7	84	1	0	0	245	-1.36015
22	1	7	87	1	1	33.33	239	-0.95879
24	2	8	106	1	1	33.33	243	1.58312
25	2	7	90	1	1	33.33	241	-0.55744
27	2	8	103	1	1	50	237	1.18177
30	2	7	94	1	0	0	232	-0.0223
31	1	7	85	1	1	16.67	206	-1.22636
34	1	7	84	1	1	16.67	250	-1.36015
37	1	7	92	1	1	16.67	242	-0.28987
40	2	7	85	1	1	16.67	240	-1.22636
42	2	8	98	1	1	16.67	240	0.51284
44	1	7	87	1	1	16.67	240	-0.95879
49	1	7	93	1	1	16.67	249	-0.15608
50	1	8	100	1	1	16.67	230	0.78041
54	2	7	88	1	1	16.67	241	-0.82501
56	2	8	97	1	1	33.33	244	0.37906
58	1	7	84	1	1	33.33	245	-1.36015
60	1	7	87	1	1	33.33	243	-0.95879
69	2	7	85	1	0	0	239	-1.22636
70	2	8	107	1	0	0	240	1.71691
75	2	8	98	1	1	33.33	237	0.51284
82	2	8	98	1	1	33.33	239	0.51284
88	1	8	102	1	1	33.33	225	1.04798
74	1	7	84	1	0	0	250	-1.36015
65	1	8	95	1	0	0	230	0.11149
94	2	8	95	1	0	0	241	0.11149
1	1	7	87	2	1	16.67	260	-0.95879
2	2	8	105	2	1	83.33	281	1.44934
7	2	8	106	2	1	66.66	231	1.58312
12	2	8	99	2	1	33.33	241	0.64663
15	2	7	84	2	1	16.67	244	-1.36015
21	2	7	94	2	0	0	220	-0.0223
23	2	7	83	2	1	33.33	259	-1.49393
26	2	8	99	2	1	50	270	0.64663
33	2	7	84	2	1	33.33	239	-1.36015
36	2	8	99	2	1	16.67	233	0.64663
39	2	8	101	2	1	33.33	219	0.9142
45	2	7	93	2	1	33.33	237	-0.15608
46	2	7	86	2	1	50	244	-1.09258
47	2	7	91	2	1	66.66	256	-0.42365
55	1	8	97	2	1	16.67	236	0.37906
53	2	8	97	2	1	16.67	238	0.37906
61	2	8	96	2	1	50	234	0.24527
66	1	7	91	2	1	50	239	-0.42365
68	2	7	84	2	0	0	248	-1.36015
79	2	7	87	2	1	50	240	-0.95879
86	1	7	85	2	1	16.67	229	-1.22636
85	1	7	85	2	1	33.33	240	-1.22636
78	2	7	89	2	1	16.67	235	-0.69122
95	1	7	87	2	1	16.67	249	-0.95879
91	1	8	89	2	1	33.33	247	-0.69122
62	1	8	103	2	1	50	227	1.18177
73	1	8	102	2	1	16.67	248	1.04798
93	1	8	99	2	1	50	240	0.64663
83	1	7	94	2	1	33.33	240	-0.0223
84	2	8	105	2	1	50	239	1.44934
3	2	7	84	3	0	0	265	-1.36015
9	2	7	88	3	1	33.33	231	-0.82501
11	1	7	84	3	1	50	203	-1.36015
14	1	8	106	3	1	50	229	1.58312
16	2	8	98	3	1	50	285	0.51284
17	2	8	98	3	1	50	225	0.51284
18	2	7	88	3	1	33.33	242	-0.82501
28	1	8	101	3	1	16.67	235	0.9142
29	1	8	98	3	1	33.33	235	0.51284
32	1	8	97	3	1	50	236	0.37906
35	1	8	84	3	1	16.67	255	-1.36015
38	2	8	101	3	1	33.33	244	0.9142
41	1	7	88	3	1	33.33	238	-0.82501
43	1	7	93	3	1	50	242	-0.15608
48	2	8	107	3	1	33.33	238	1.71691
51	2	8	107	3	1	16.67	250	1.71691
52	2	7	88	3	1	16.67	240	-0.82501
57	2	8	106	3	1	50	252	1.58312
59	1	7	95	3	1	50	237	0.11149
67	1	7	91	3	1	33.33	241	-0.42365
90	1	8	102	3	1	50	245	1.04798
92	1	7	84	3	1	50	242	-1.36015
77	2	7	93	3	1	50	240	-0.15608
64	2	7	86	3	1	50	232	-1.09258
76	2	8	101	3	1	16.67	241	0.9142
87	1	8	99	3	1	33.33	239	0.64663
81	2	8	104	3	0	0	239	1.31555
63	2	7	94	3	1	33.33	236	-0.0223
71	2	8	105	3	1	33.33	250	1.44934
72	2	8	104	3	1	50	230	1.31555
