# Supplementary material for: Thinking of me: Self-focus reduces sharing and helping in seven- to eight-year-olds
Source: PLoS One. 2018 Jan 10;13(1):e0189752. doi: 10.1371/journal.pone.0189752 (PMC5761840; doi:10.1371/journal.pone.0189752)
Supplement: S4 File — (XLSX) [file pone.0189752.s004.xlsx]

## Sheet: Sheet1
ID	Gender	Age	Age_Months	Condition (Self = 1, Friendship = 2, Neutral = 3)	Optimal_Helper	Promts	Tine_Helped_seconds	Nr_Stickers_sorted	Zage_Months	Time_Priming
1	2	8	102	1	0	0	145	28	0.87151	255
4	1	8	100	1	0	1	121	36	0.58473	239
7	2	8	96	1	0	1	122	14	0.01115	240
10	1	7	89	1	0	1	72	10	-0.9926	238
13	2	7	95	1	1	3	180	24	-0.13224	230
16	2	8	96	1	0	0	152	20	0.01115	235
19	1	8	98	1	0	3	68	5	0.29794	240
22	2	8	97	1	0	3	95	14	0.15455	240
24	2	7	90	1	1	1	180	30	-0.84921	225
28	2	8	107	1	1	1	180	28	1.58848	235
30	2	8	105	1	0	3	25	3	1.30169	240
34	1	8	104	1	0	1	110	20	1.1583	240
37	2	8	100	1	0	3	24	6	0.58473	237
40	1	8	101	1	0	2	5	3	0.72812	240
43	2	7	85	1	0	3	11	5	-1.56617	230
46	1	7	84	1	0	3	45	1	-1.70957	225
51	2	8	97	1	0	3	56	8	0.15455	240
52	1	7	84	1	1	3	180	25	-1.70957	230
59	2	7	84	1	0	3	123	28	-1.70957	240
62	1	7	93	1	0	3	32	2	-0.41903	243
65	1	8	104	1	0	0	156	24	1.1583	230
68	1	8	101	1	0	0	76	8	0.72812	235
73	2	8	102	1	1	3	180	27	0.87151	225
81	2	7	84	1	1	3	180	21	-1.70957	237
83	1	8	101	1	0	3	51	7	0.72812	245
87	1	7	91	1	0	3	115	10	-0.70581	245
91	1	7	90	1	0	3	24	6	-0.84921	237
93	1	7	95	1	0	3	136	9	-0.13224	225
94	1	7	84	1	0	0	14	15	-1.70957	232
96	1	7	86	1	0	3	43	9	-1.42278	234
2	1	8	103	2	1	3	180	28	1.01491	238
5	2	7	89	2	0	3	113	17	-0.9926	240
8	2	8	100	2	1	0	180	15	0.58473	240
11	2	8	99	2	1	0	180	22	0.44133	231
14	1	8	97	2	0	0	96	21	0.15455	231
17	2	8	96	2	1	0	180	26	0.01115	240
20	2	8	103	2	1	0	180	43	1.01491	251
23	1	8	96	2	0	1	159	24	0.01115	241
25	1	8	96	2	1	0	180	20	0.01115	241
29	2	7	95	2	1	0	180	35	-0.13224	237
32	2	7	91	2	0	3	90	3	-0.70581	230
35	2	8	107	2	0	3	21	22	1.58848	235
38	2	7	91	2	1	3	180	33	-0.70581	240
41	1	8	104	2	1	3	180	25	1.1583	238
44	2	8	97	2	1	2	180	5	0.15455	235
47	1	7	94	2	0	0	11	10	-0.27563	235
50	2	8	104	2	1	3	180	21	1.1583	230
53	1	7	91	2	0	0	34	6	-0.70581	235
57	2	8	102	2	1	3	180	22	0.87151	235
60	1	8	102	2	1	0	180	35	0.87151	245
63	2	8	102	2	0	3	164	15	0.87151	245
66	2	8	99	2	0	3	20	10	0.44133	244
69	2	8	101	2	0	3	172	34	0.72812	241
70	1	7	94	2	0	1	23	3	-0.27563	240
74	1	8	102	2	1	3	180	34	0.87151	237
78	2	7	87	2	0	0	25	9	-1.27939	235
79	2	7	85	2	1	0	180	42	-1.56617	246
84	2	7	91	2	0	3	133	32	-0.70581	236
89	1	7	85	2	1	3	180	24	-1.56617	241
90	2	7	87	2	1	1	180	29	-1.27939	235
3	1	8	99	3	1	0	180	29	0.44133	245
6	1	7	89	3	1	1	180	16	-0.9926	245
9	1	8	106	3	0	3	44	8	1.44508	240
12	2	7	91	3	1	3	180	20	-0.70581	240
15	2	8	101	3	0	3	19	3	0.72812	242
18	2	8	103	3	0	0	90	15	1.01491	232
21	1	8	105	3	0	3	38	9	1.30169	231
26	2	7	92	3	1	0	180	33	-0.56242	255
27	2	8	107	3	0	3	85	19	1.58848	231
30	1	7	84	3	1	3	180	28	-1.70957	240
33	2	8	102	3	0	3	46	11	0.87151	255
36	2	7	94	3	1	2	180	31	-0.27563	240
42	2	8	104	3	0	1	64	17	1.1583	241
45	2	7	88	3	1	0	180	26	-1.13599	230
48	1	8	107	3	0	3	63	19	1.58848	230
49	2	7	86	3	1	3	180	33	-1.42278	241
54	1	7	84	3	1	0	180	22	-1.70957	240
55	2	7	89	3	1	0	180	23	-0.9926	230
58	2	8	98	3	1	0	180	30	0.29794	235
61	1	8	103	3	1	3	180	43	1.01491	230
64	1	7	94	3	0	0	113	15	-0.27563	230
67	2	8	101	3	1	0	180	25	0.72812	244
71	1	7	86	3	1	0	180	25	-1.42278	245
72	2	7	91	3	0	3	54	16	-0.70581	241
76	1	7	95	3	1	3	180	6	-0.13224	240
82	1	7	91	3	1	0	180	28	-0.70581	240
86	1	8	104	3	1	3	30	20	1.1583	240
92	1	8	102	3	1	3	180	27	0.87151	245
95	1	8	98	3	0	0	180	49	0.29794	239
85	1	8	104	3	0	3	177	15	1.1583	225
